# Supplementary material for: Reduced Serum sRAGE Levels Identify COPD and Reflect Disease Severity: Findings from a Cross-Sectional Study in India
Source: Diagnostics (Basel). 2025 Nov 17;15(22):2910. doi: 10.3390/diagnostics15222910 (PMC12651461; doi:10.3390/diagnostics15222910)
Supplement: Supplementary file 1 [file diagnostics-15-02910-s001.zip]

Archive with 1 entries (1 files):
- diagnostics-3950446-supplementary.pdf
